# Supplementary material for: Prediction of extubation outcome in mechanically ventilated patients: Development and validation of the Extubation Predictive Score (ExPreS)
Source: PLoS One. 2021 Mar 18;16(3):e0248868. doi: 10.1371/journal.pone.0248868 (PMC7971695; doi:10.1371/journal.pone.0248868)
Supplement: S1 Data — (XLSX) [file pone.0248868.s006.xlsx]

## Sheet: Derivation Cohort
Age	Sex	Diagnosis	height	weight	Respiratory comorbidity	cardiac comorbidity	neurologic comorbidity	RR_MV	Vt_MV	RSBI_MV	HR_MV	O2Sat_MV	FiO2_MV	DynC	eGCS	MRC	PaO2	PaCO2	HCO3	Days in ICU	Days in MV	HR_SBT	Vt_SBT ml/kg	RR_SBT	RSBI_SBT	O2_Sat_SBT	Fluid Balance 24h	Fluid Balance total	Creatinine	Ureia	Hb	HT	APACHE II	Total days in ICU	Extubation Outcome	ExPreS
34	1	3	166	58	1	1	2	18	6.4	48.5	100	97	50	44.2	14.7	48	100.8	29.3	25.8	9	9	95	6.4	18	42.8	96	-256	1772	1.53	45.6	6.9	20.3	16	22	2	56
74	2	6	166	62	2	1	2	23	6.45	57.5144	77	91	35	32.5	14.7	24	54.9	34.5	23.2	3	3	66	4.19	16	88.4	88	1198	10316	0.86	54.2	12.3	36.5	15	8	2	49
55	2	1	174	70	2	1	2	30	5.71	75	88	98	36	47.6	6.9	24	134	31	25	5	5	84	4.28	28	93.3	97			0.52	24.5	11.8	31.7		6	2	35
72	1	6	150	100	2	2	1	19	3.8	50	75	95	50	50	13.3	36	76.1	61.6	45.5	11	11	72	3.5	22	62.8	98	1607	-482	3	76.3	33.8	10.8	18	32	2	26
51	1	3	152	45.5	1	1	2	23	7.69	65	108	99	21	43.7	8.8	24	95	32.8	17.6	10	9	110	7.69	27	77	99	149	4045	7.95	163.3	7.2	22.5	18	13	2	14
46	2	7	173	69	1	1	2	25	6.08	59	87	98	30	62.5	8.8	48	117.1	30.2	22.6	11	11	80	7.24	24	48	99	-1140	8338	0.54	42.3	9.7	28.8	19	19	2	57
91	1	1	154	47	2	1	1	26	7.2	67.6	66	97	27	43.7	14.3	48	103.1	27.6	21.2	4	4	63	7.44	20	57.1	99	1110	5109	1.23	49.5	8	25.7	18	10	2	60
69	1	1	152	45.1	2	1	1	19	9.3	47.5	74	98	36	47.5	14.7	48	105.1	27.9	25.7	5	5	72	8.8	19	55	96	699	-215	1.91	119.7	9.3	28.9	25	13	2	48
86	1	7	165	59	1	1	2	20	7.6	39	97	99	30	43.7	14.7	60	153	23	16	5	5	93	5.02	30	85.7	100	454	4826	0.99	67	9.3	26	26	8	2	59
50	2	7	170	70	1	1	2	17	5.7	42.6	102	98	30	39	14.7	48	111.3	32.9	23.4	7	7	102	5.7	18	42.5	96	497	4455	0.86	34.8	11.1	32.2	9	8	1	64
77	1	1	152	45.6	2	1	2	22	7.4	65.1968	69	96	30	42.5	13.2	36	141.8	31.8	17	7	5	64	5.7	20	84.6	96	539	4117	2.39	75	8.1	24.1	19	8	1	26
57	2	6	179	74.2	2	1	1	25	4.7	71.6866	64	97	40	40	14.7	36	110.3	38.7	19.9	11	11	78	5.3	26	62.5	92	-585	12197	0.96	90.7	11.7	33.9	9	23	1	51
60	1	7	167	58.7	1	1	2	18	8.8	34.8459	80	96	40	37.5	13.3	48	132.6	25.6	15.5	5	5	83	5.1	23	60	94	180	1823	2.17	103	12	33.7	13	5	1	35
65	2	8	173	69	1	1	1	20	13	22.2965	67	96	35	87.5	13.3	48	79.7	31.2	22.2	8	8	61	10	25	66.6	96	-1476	3327	1.77	90.5	10.1	30.6	16	7	1	57
80	2	3	174	70	1	1	1	20	12.1	23.6128	91	95	40	85	14.7	48	82.2	25.9	14.2	1	1	93	12	28	23.5	93	2604	5604	6.78	222.1	8.8	26	20	3	1	77
86	2	6	170	70	1	1	1	22	9.2	34.1615	95	97	40	55.5	13.3	48	206.1	29.4	14.4	9	9	99	7.1	23	44	98	1531	15590	1.37	80.8	7.9	23.7	14	58	1	60
58	2	6	171	67	1	1	1	22	7.7	42.6439	93	93	90	56.2	14.7	48	125.2	34.5	21.2	6	5	95	6.7	18	48.8	100	-1505	-2577	1.61	136.2	7.9	22.7	23	8	1	69
79	1	3	151	46.2	1	1	1	14	8	37.8788	92	96	27	46.2	14.7	48	93.9	28.9	16.5	18	7	91	8	21	37	98	-932	-5789	0.89	158.9	7.7	24.5	12	20	1	83
49	1	7	160	53	1	1	2	17	10.3	31.1412	84	97	40	62.5	13.3	48	173.7	33.4	16.2	5	1	61	9.4	20	34	95	-146	-223	0.69	28.6	11.1	32.5	13	10	1	78
59	1	3	152	45	1	1	1	18	14	28.5714	87	96	40	56.2	13.3	36	58.4	31.7	20.2	6	6	90	10	17	40	99	1851	19095	2.52	72.4	8	24.8	17	9	1	60
31	1	8	161	54	1	1	1	20	8.5	43.573	59	99	30	61	13.3	24	115.8	27.5	11.8	2	2	60	10.1	16	36.4	99	1069	4755	2.15	32.4	10	28.8		3	1	64
41	2	6	170	66	2	1	1	19	5.3	54.3168	106			50	13.3	36	76.4	34.3	26.5	9	8	131	5.3	22	54.2	98			0.57	28.2	9.8	30.7		10	1	65
37	2	8	177	72.5	2	1	1	14	10.3	18.7479	71	96	35	93.7	13.3	36	87	32	14	5	5	72	6.9	15	48	95	1473	3802	7.6	157	7.5	22.3	27	9	1	56
69	2	6	170	66	1	1	1	20	6.4	47.3485	92	96	50	46.7	14.7	36	147	34	24	3	3	89	5.3	16	57.1	97	-724	-288	1.05	18.1	9	27.5	16	7	1	67
56	2	3	167	63.3	1	1	1	16	8.8	28.7233	109			69.7	14.7	48	141	25	11.8	1	1		6.5		58.5	97			1.28	40.9	15	42.6		6	1	76
32	2	5	179	74.2	2	1	1	24	6.7	48.2761	103	96	40	62.5	14.7	60	106	31	19.4	7	7	95	6.7	23	48	94	1859	14263	0.81	42.3	6.3	18.3	10	8	1	79
18	1	7	155	47.9	1	2	2	16	6.5	51.6	50	95	40	44.3	14.7	48	98	33	25	6	6	75	5.2	19	76	96	1711	7237	0.72	42	10.4	29.9	9	6	1	58
43	2	3	173	67	1	1	2	17	9.7	26	72	98	30	100	14.7	60	84.5	23.4	19.7	4	4	61	7.4	23	46	99	-4335	-2235	0.65	56	10.1	29	23	5	1	82
42	2	5	168	64	2	1	1	22	15.6	22	160	97	30	111	14.7	60	90	43	22	4	4	160	15.6	22	22	97	1200		0.6	47	8.2	25.1		11	1	92
54	1	8	150	44	1	1	1	20	7.9	57.1	98	94	21	50	14.7	60	167	23	13	2	2	96	5.4	13	54.1	100	287	397	2.77	61.9	9.9	27.4	15	3	1	64
77	1	3	153.5	46.5	1	1	1	21	12.04	37.5	90	98	30	34.6	14.7	36	176	23	14	11	3	90	9.67	21	46.7	98	-1216	696	1.85	83.2	6.7	19.8	21	23	1	61
43	2	7	159	56	1	1	2	22	6.25	62.8	81	96	30	42.85	14.7	48	64	24	18	8	8	88	5.3	26	86.7	96	1506	8370	0.57	23	8.6	25	13	9	1	49
20	2	5	177	72.4	2	1	1	22	5.93	51.1	60	94	35	38.8	13.3	36	49.6	25.8	20.9	11	11	63	4.83	22	62.8	99	385	24829	0.83	33.8	8.3	24.4	14	13	1	47
53	1	3	160	52.8	1	1	2	13	11.3	21.7	68	96	24	78.5	14.7	60	105	33	23	1	1	85	10.4	18	32.7	96	223	223	0.63	16.1	9.9	30.6	3	2	1	90
65	2	1	165	61.4	1	1	1	15	7.3	33.4	118	96	50	35	14.7	48	192	34	30.5	5	5	119	5.7	30	11.6	94	-290	6843	0.65	58.3	7.2	22	13	6	1	82
79	2	3	177	72	2	2	2	21	9.73	30	88	96	40	61.2	14.7	48	83.5	24.7	39.5	1	1	87	7.63	28	50.9	94	1235	1231	0.89	40.9	7.2	22.1	20	3	1	77
68	2	8	169	65.6	2	1	1	19	7.3	39.5	83	98	35	43.75	14.7	60	101.9	29.9	17.4	1	1	80	5.3	17	48.5	98	3411	3411	0.84	25.1	11.5	36.4	22	3	1	82
58	2	2	173	69	1	2	1	22	10.1	31.4	71	96	35	56.2	13.3	48	44.2	35.4	26.2	1	1	55	6.5	20	44.4	94	1120	1120	1.11	41.8	12.7	37.1	19	3	1	72
88	1	1	162	54	2	1	1	19	8.3	42.2	74	97	40	37.5	13.3	48	79.4	28.4	16.2	5	4	71	5.5	19	63.3	93	1584	5475	2.51	107.9	11.8	37.3	18	9	1	40
78	1	1	157	49.8	2	2	1	26	5	104	65	98	40	23.3	14.7	48	67.6	39.1	24.7	4	4	62	7	23	65.7	98	331	-204	0.71	51.4	9.5	30.2	23	7	1	54
45	2	7	177	72	1	1	2	18	6.52	38.2	87	97	27	71.4	13.3	60	68.1	32.6	23.4	5	5	106	6.94	22	44	97	-846	9164	0.89	44.3	9.7	29.6	12	7	1	78
69	1	2	167	58	1	2	2	25	13.6	31.2	92	98	90	87.5	13.3	60	80.3	32.8	18.3	1	1	92	11.9	18	25.7	89	2506	3483	2.53	163.3	7.1	21.8	30	3	1	68
38	2	5	160	56	1	1	1	37	10.7	61.6	104	97	27	44.4	8.8	60	80.9	31.3	24.4	3	3	84	7.14	27	67.5	98	2690	3004	0.76	35.7	5.8	18.2	15	6	1	67
67	2	6	171	66	1	1	1	19	7.57	38	75	98	35	50	14.7	36	51	24.5	17	4	3	17	6.06	17	42.5	95	944	3881	0.92	40.2	10.3	31.7	25	6	1	80
30	2	1	161	57.8	2	1	1	19	7.78	42.2	66	93	25	46.2	14.7	60	125.9	29.8	24.4	7	7	66	6.4	23	62	97	-140	10931	0.64	40.5	13.6	41.9	7	8	1	66
72	1	3	179	74	1	2	2	21	9.18	30.8	85	98	25	61	13.3	60	52.7	29.9	22.4	3	3	85	7.34	21	38	98	657	3184	0.68	52	11	36.1	19	5	1	81
77	2	3	160	57	1	2	1	28	8.77	50.9	131	96	40	55	13.3	36	31	28.7	20.5	8	7	99	9.64	28	56	90	2050	15.537	0.83	62	10.2	31.2	19	12	1	58
85	2	1	177	72	2	1	1	24	7.63	43.6	75	94	35	62.5	14.7	48	95.6	26.6	24.4	5	5	75	6.94	15	30	97	643	8183	1.84	81.7	10.7	32.2	14	9	1	69
77	2	6	180	76	1	1	1	19	10.9	22.9	71	99	30	87.5	13.3	36	82.4	29.8	33.9	7	7	66	9.2	19	27.1	99	59	11745	0.6	81.2	10.4	32.1	15	13	1	83
85	2	3	176	71	1	2	1	13	11.9	15.2	54	97	40	85	14.7	60	66.8	26.1	16.2	1	1	59	8.4	15	25	92	439	824	2	75.2	12.1	36.4	13	1	1	77
70	1	1	150	43	2	1	1	15	7.7	31.9	76	100	30	35	14.7	36	89	31.6	20.5	1	1	80	5.7	26	74.2	98	2503	2526	0.6	33.4	8.9	24.8	12	1	1	61
78	2	1	169	65	2	1	1	23	6.1	57	43	93	40	42	14.7	48	62	38.7	31.6	5	5	43	4.6	16	53	90	1068	8536	0.91	57.3	10.1	29.6	17	6	1	72
52	2	3	180	75	2	1	2	29	8	48.3	58	97	35	62.5	13.3	36	70.5	25.8	21.5	7	7	32	7.3	32	58	95	-756	5444	0.71	47.5	12.1	36	7	9	1	53
75	1	1	153	46	2	1	1	29	9.7	64	92	96	40	50	14.7	48	120.1	45	42.2	3	3	92	7.6	30	85.7	98	2169	4972	0.66	43.6	11.2	33	20	4	1	64
67	2	1	167	64	2	1	1	22	8.5	40	66	97	40	62.5	14.7	60	160.7	29.4	32.3	2	2	67	7.8	26	52	96	723	8987	0.68	32	11.2	31	14	5	1	85
57	1	8	158	50	1	1	1	24	10	58	73	92	50	80	14.7	48	67	34.5	25.1	6	6	90	8	13	32	90	264	992	2.6	104.7	8.8	26.9	19	7	1	68
84	1	7	156	48	1	1	2	29	5.6	90	71	95	40	25	14.7	48	58	20	22	2	2	72	4.1	30	100	93	1833	2554	1.05	22.3	11.8	35.4	22	3	1	44
73	2	3	171	63	2	1	1	22	6.3	55	88	98	30	45	13.3	36	133	27	20	1	1	89	7.1	26	57.7	98	2036	2036	0.71	32.4	9.5	28.1	12	4	1	61
75	2	6	169	65	2	2	1	16	6.4	38	85	96	40	43.75	13.3	48	76.8	40	36.2	9	9	97	5.3	17	48	98	-706	70	0.77	48.9	11.6	33.2	18	10	1	61
65	2	3	166	63	1	1	2	20	8.7	36.4	90	96	40	50	13.3	60	53.5	27	19.9	6	6	89	6.3	18	45	93	1735	7341	0.52	20.9	11	33.1	19	6	1	67
77	2	6	180	66	2	1	1	16	11.3	21.3	93	99	30	71.42	14.7	48	78	27.6	22.9	7	7	94	7.57	22	44	98	510	12756	0.6	81.2	10.4	32.1	13	11	1	81
66	2	6	173	69	1	1	1	17	7.2	29	60	99	27	52.5	13.3	48	73.3	25.9	17.5	5	5	64	6.08	19	45	98	3388	9949	2.94	125.3	9.5	27.1	18	7	1	62
72	2	3	177	72	1	1	1	27	6.94	50	85	98	40	50	14.7	48	62.9	33.5	24.3	10	10	85	5.55	28	70	98	-996	14571	0.86	64.2	9.7	27.9	16	16	1	65
60	2	7	171	67	1	1	2	23	8.9	38	86	98	35	75	14.7	48	165.6	32.9	25.2	6	6	65	6.7	20	44	99	-209	8678	0.63	22.8	7.6	23.8	23	8	1	76
31	2	3	153	51	1	1	2	23	9.09	38	54	99	21	33.3	13.3	48	137.6	24.3	23.9	13	7	104	4.54	16	53	99	-3327	656	0.63	17	10.5	32.4	11	20	1	60
61	1	5	162	54	1	1	1	11	8.05	25	113	98	21	66.6	13.3	48	92.8	40.1	23.3	1	1	105	7.4	14	35	98	1837	2447	0.64	52.8	8.2	24.6	6	2	1	93
67	2	5	173	69	2	1	2	10	10.1	14.2	89	100	21	92.8	14.7	48	37.6	34.6	21.2	6	3	95	9.4	11	16.9	96	-208	907	6.55	197	9.1	26	23	6	1	67
29	1	5	156	48	1	1	1	27	8.33	77	108	97	40	55	13.3	48	101.6	36.4	42.9	8	8	108	7.29	26	66	94	1727	9447	0.37	42.6	8	22.4	15	7	1	67
74	2	8	160	74	1	1	1	15	8.1	25	79	94	30	50	14.7	48	207.4	27.3	28.8	9	9	82	6.08	20	44	95	1103	9861	4.45	91.7	7.3	21.5	30	12	1	55
84	1	8	156	49.5	1	1	2	18	8.08	45	89	98	40	65.7	13.3	36	85.2	31.7	26.1	6	12	100	9.29	14	30.4	96	-1189	-6233	0.71	37.1	11.3	31.1	35	8	1	69
55	1	2	157	50	1	1	1	16	7	45.7	80	98	35	37.5	14.7	48	95.1	34.2	26.5	8	8	74	6	23	76	96	-634	-8595	1.74	63.4	10	28.2	31	9	1	49
70	1	6	153	59.5	1	2	1	20	9.2	36	73	97	40	67.1	14.7	48	18.4	26	32	1	1	76	7.8	16	34	98	1281	10986	6.95	106.4	8.3	24.5	28	8	1	72
27	2	5	169	65	1	1	1	15	9.2	25	107	98	30	62.5	14.7	60	146	32	37	7	7	109	7.6	16	32	98	-202	14394	0.95	62	8.3	23.5	27	8	1	89
38	1	1	176	66	2	1	1	19	7.57	38	120	98	30	56.2	14.7	48	152.2	23.7	18.5	7	6	120	6.8	23	51.11	100	-365	4902	0.57	25.4	11	34.3	26	8	1	76
85	1	6	158	50	1	1	1	79	9.3	45	79	96	21	43.7	13.3	36	91	21	18	5	6	102	7	26	74	98	1625	8733	1.69	72.1	8.8	25.7	32	7	1	45
71	2	3	167	64	1	1	1	26	6.25	65	97	94	21	57.1	14.7	48	75	31	27	2	2	74	6.25	19	47.5	97	-404	8	0.86	31.3	12	35.8	6	3	1	87
22	2	5	171	67	1	1	1	27	11.1	36	123	96	40	66.6	14.7	60	92.3	32.2	23.3	4	4	129	8.95	21	35	93	538	2449	1.13	73.3	9.1	25.9	23	6	1	91
67	2	1	171	67	2	1	1	24	5.2	68	73	99	60	71.4	14.7	24	123	36.2	34	3	3	81	7.4	22	44	98	83	6454	0.84	67.3	12.9	39.1	21	10	1	81
88	1	1	157	50	2	1	1	18	10.2	35.2	78	92	30	50	13.3	36	241	23	20	9	9	66	8	19	47.5	94	675	15144	1.5	181.1	8.7	24.9	34	10	1	53
70	1	7	154	47	1	1	2	15	7.02	45	74	98	40	50	14.7	48	61.9	32.4	22.4	8	10	78	7.44	22	62	98	-1702	4331	0.8	16.4	8.7	25.8	25	3	1	55
70	1	8	164	61	1	1	1	23	7.3	51	69	96	24	44.2	14.7	36	61.5	29.7	24.1	4	4	66	7.3	20	44	98	-2524	6282	0.78	36.6	11	32.3	19	7	1	77
81	1	8	157	49	2	2	1	16	6.12	53.2	74	94	30	35.7	14.7	48	80.5	41.4	36.6	2	2	70	5.1	16	64	99	2693	6090	0.93	34.4	7.7	24.2	16	7	1	60
68	1	1	155	48	2	2	1	17	10.4	34	88	99	30	43.7	13.3	48	66.4	25.8	22.7	3	3	87	7.2	17	48.5	99	-1884	740	0.48	30.7	12.3	35.7	14	4	1	70
44	2	6	167	63	2	1	1	31	6.3	77.5	85	95	30	50	14.7	60	30.8	35.4	26.4	4	4	98	6.3	23	57.5	94	2169	8070	0.81	13.9	11.5	33.1	17	6	1	69
65	1	1	148	42	2	2	2	20	10.9	43.4	123	97	50	61.3	14.7	48	85.7	33.7	31.4	3	3	125	11.9	26	46	97	3547	4914	2.31	140.2	9.1	28.2	33	5	1	59
79	2	5	179	74	2	1	1	20	7.4	23	93	94	40	40.9	13.3	48	98.1	31.8	31	9	9	96	6.08	22	41	98	1756	17598	1.74	127	10.8	30.1	22	11	1	52
57	1	3	155	47	1	2	2	25	4	52.5	78	97	45	61.4	14.7	48	62.7	40.2	48	6	5	92	9.14	21	48	94	-227	4717	0.67	35.2	9.1	25.6	19	7	1	74
62	1	1	156	50	2	2	1	18	7.4	48.6	58	98	40	30	14.7	60	83.7	40.2	33.1	3	3	68	6	24	80	96	195	-2407	0.7	49	13.3	38.1	21	7	1	55
73	2	1	169	65	2	2	2	11	14.6	11.5	109	96	50	60	13.3	24	172.5	25.7	6.6	6	6	101	9.23	22	36.6	95	1421	6154	4.27	164	9.3	25.9	50	12	1	46
48	1	7	160	53	1	1	2	13	12.8	19.1	113	99	40	43.3	14.7	60	78.6	26.7	24.5	2	2	108	7.53	16	41	98	75	-1059	0.7	25.3	12.5	34.6	21	5	1	82
86	1	8	158	51	1	1	2	13	14.7	17.3	98	98	27	43.7	14.7	60	191	26.7	22.4	2	2	101	6.86	15	42.8	99	833	959	1.36	44	8.9	25.3	20	2	1	68
73	2	8	173	69	1	2	1	19	7.24	38	78	96	50	78.5	14.7	48	79.5	30.9	20.7	3	2	83	7.9	28	50	90	206	3845	5.35	120	7.9	22.7	16	8	1	67
33	1	5	161	54	2	1	1	18	10.7	31	78	98	21	56.2	14.7	60	71.3	34	4.2	4	4	18	8.3	91	40.5	98	2546	4327	0.71	16.7	9.6	27.2	12	8	1	87
58	2	1	170	58	2	1	1	13	9.6	23.2	78	87	55	64.2	14.7	48	38	38.6	19.1	1	2	87	7.75	11	24.4	94	1600	1500	0.89	43.1	9.4	26.4	19	3	1	92
78	2	1	170	68	2	2	1	17	7.3	34	73	98	24	56.2	14.7	48	36	33.7	19.7	6	6	76	6.61	20	44.4	99	-531	1905	1.02	47.6	11.3	32.1	20	7	1	68
80	2	6	163	60	1	1	2	22	9.66	37.9	104	98	30	72.5	11.6	11	85	18	10	10	10	102	10.5	21	33.3	98	269	15045	2	54	10.3	29.5	17	15	1	46
90	1	3	159	51	1	1	1	12	6.2	37.5	57	99	30	41.6	14.7	48	201	26.3	17.3	2	2	74	4.9	12	48	97	3132	3872	0.61	42.3	8.5	22.9	15	2	1	80
36	2	5	173	69	1	1	1	17	7.97	30.9	104	98	21	71.4	14.7	60	92	30.8	19.4	4	4	106	7.2	12	24	96	6	4586	0.67	21.9	7.9	21.9	14	6	1	97
68	1	5	167	59	2	1	1	13	11.8	18	73	97	27	62.5	14.7	48	160	38.2	21.8	6	2	66	8.4	20	40	98	1392	3232	0.66	80	7.4	20.6	12	10	1	87
44	1	1	162	54	2	2	1	14	11.1	23.3	88	99	26	100	13.3	48	60	29.6	20.6	4	4	82	14.8	18	22	98	-126	-557	1.2	121.4	14.9	40.9	11	7	1	74
84	2	3	168	60	1	2	1	26	8.5	45.6	61	98	40	62.5	13.7	48	158	32.9	18.9	4	4	64	7.4	24	48	95	-728	3845	1.4	151.5	8.2	23.6	13	13	1	70
87	1	1	160	52	1	2	2	25	5.74	50	98	97	30	58.3	13.7	48	66	30.4	20.3	4	4	97	4.02	28	80	28	734	7286	0.81	83.6	10.7	28.7	24	7	1	59
50	2	1	169	65	2	1	2	23	7.6	46	70	98	35	62.5	13.3	60	68	31.3	22.7	4	5	63	9.02	22	36.6	98	-4482	-2218	0.79	31.8	7.8	22.3	7	20	1	78
71	2	1	171	67	2	1	1	27	7.46	54	97	97	35	62.5	14.7	48	118	35.9	22.5	5	7	93	7.46	24	48	95	-1015	3110	1.08	69.4	14.2	39.7	13	7	1	73
85	2	3	175	70	2	2	1	16	9.2	27.6	96	97	30	81.25	14.7	48	197	21.1	14.2	10	6	103	9.2	18	27.6	97	-1035	19334	1.52	167.8	10.8	29.2	16	15	1	72
84	2	1	168	60	2	2	1	27	6.3	71	86	98	28	47.5	14.7	48	51	44	26.8	8	7	86	5	27	83.3	95	597	2406	0.62	64.9	7.8	21.8	21	19	1	53
71	1	6	160	52.4	2	1	1	28	9.2	58.3	67	98	35	60	14.7	48	32	24.1	18.8	9	9	69	8.6	22	48.8	97	1750	2470	0.81	72.3	8.6	24.6	17	6	1	73
46	2	1	170	66	2	1	1	14	11.1	19.1	112	98	23	91.25	17.7	60	149	39.4	19.3	2	2	129	13.6	16	19.1	98	2251	2678	2.65	68.5	13.2	38.6	17	6	1	77
56	2	1	167	63.2	2	2	1	15	7.1	33.3	90	96	40	60	13.3	60	112	33	22.8	4	4	80	8.7	17	30.9	96	324	1319	1.42	52.7	10.9	33.1	8	6	1	69
69	1	1	154	47	2	1	1	25	5.3	100	80	92	40	35.7	14.7	36	57.5	34.1	29.9	6	6	78	5.3	20	80	92	-439	9370	0.42	52	14.2	43.3	12	8	1	50
	1=female	1- respiratory			1=no	1=no	1=no
	2=male	2=cardiac			2=yes	2=yes	2=yes
		3=post surgery
		5=trauma
		6=sepsis or septic shock
		7=neurologic
		8=others

## Sheet: Validation Cohort
Sex	age	APACHE II	Neurologic comorbity	Vt_SBT	RR_SBT	RSBI_SBT	DynC	Days MV	eGCS	MRC	HT	Creatinine	ExPreS	Extubation Outcome
M	24	24	2	500	18	36	60	7	14.7	60	33	0.6	86	1
F	43	23	1	500	16	32	60	1	14.7	60	24.4	0.92	86	1
M	28	24	2	400	16	40	125	6	14.7	60	22.9	0.93	85	1
M	60	17	2	450	24	53	85	6	14.7	48	38	1.2	83	1
F	53	17	2	250	23	92	103	3	14.7	48	31.7	0.7	66	1
F	48	32	1	600	16	26	77	12	13.2	36	26.5	0.69	63	1
M	33	14	2	700	32	43	53	8	14.7	60	32	0.9	81	1
F	59	22	2	450	24	53	56.25	7	14.7	60	23	0.8	65	1
F	73	18	2	350	25	71	125	5	14.7	60	28.4	2.03	57	1
M	58	16	2	408	22	60	75	10	14.7	48	38	0.83	68	1
M	84	23	2	450	22	48	88	1	14.7	60	26.6	1.18	76	1
F	63	7	2	325	18	55	73	2	14.7	60	35.1	0.99	77	1
M	68	12	1	480	16	33	76	8	14.7	60	29.6	1.01	75	1
M	33	16	1	470	16	34	74	1	11.8	48	26.9	0.89	82	1
F	57	30	2	380	20	52	50	7	14.7	48	30	0.9	67	1
M	70	29	2	680	15	23	72	1	14.7	60	31	4.48	77	1
F	53	24	1	350	18	51	70	2	13.3	36	26	1.28	65	1
M	78	28	1	560	18	32	72	5	13.4	36	34	1.73	67	1
F	39	11	2	400	22	52	75	3	14.7	60	20.5	12.9	65	1
M	67	15	2	650	18	27	83	4	13.4	60	33	4.4	70	1
M	77	29	1	500	14	28	73	1	13.4	48	25	0.88	74	1
F	55	31	1	750	15	20	112	3	10	36	29	1.44	64	1
M	56	30	2	440	16	36	100	10	14.7	60	31	6.5	65	1
F	82	26	1	400	19	47	62	2	11.8	48	33.9	0.6	70	1
F	78	21	2	420	22	52	75	9	13.2	48	29.9	1.2	70	1
F	78	33	2	500	17	48	43	6	14.5	60	30.1	0.55	65	1
M	82	30	2	600	16	27	100	10	14.7	60	22.4	2.8	63	1
F	64	25	1	400	14	35	67	13	11.6	12	25	0.6	54	1
F	49	32	2	250	20	80	65	8	14.7	48	25.2	0.71	62	1
F	65	19	2	360	24	66	68	5	14.7	48	34	0.6	71	1
F	28	21	2	500	12	24	100	2	13.3	60	33	2	84	1
F	47	31	2	500	16	32	75	11	13.2	48	22	1.83	60	1
M	72	30	2	480	22	45	97	3	13.3	48	27	4	67	1
F	45	33	2	400	21	52	135	10	14.7	12	25	3.12	58	1
M	62	18	2	550	20	32	150	6	14.7	60	27	1.13	85	1
M	62	8	2	520	22	43	112	9	14.7	60	24.7	1.57	66	1
M	80	25	2	500	17	34	75	5	14.2	60	36	0.78	84	1
F	74	32	2	450	24	53	75	9	14.7	36	28	2.48	59	1
M	68	18	2	450	18	40	100	3	14.7	48	31.2	2.68	72	1
F	59	26	1	400	21	52	93	5	14.7	36	35	0.79	72	1
F	71	21	1	300	22	73	52	11	10	60	30	0.7	51	1
M	63	8	2	500	20	40	118	7	14.7	48	25	1.93	68	1
M	23	15	1	450	14	31	142	7	14.7	60	37	0.8	84	1
M	66	23	1	500	20	40	87	12	14.7	36	24	1.13	61	1
M	68	28	2	450	15	33	90	7	14.7	60	29	2.42	74	1
F	68	29	2	450	14	35	115	13	14.7	48	25	3.4	58	1
F	66	20	2	320	26	81	75	10	14.7	48	27.3	0.64	52	1
F	53	14	2	400	25	62	63	1	14.7	48	29	1.41	60	1
F	21	30	2	210	15	71	43	5	14.7	48	32	0.75	68	1
M	74	27	1	600	20	33	62.5	11	13.4	36	21	0.7	54	2
F	86	32	2	350	25	71	57	10	14.7	36	29	0.77	58	1
M	30	31	2	800	18	23	100	9	14.7	48	22	6.08	68	1
M	61	31	2	560	17	30	78	2	11	60	41.9	1.01	88	1
M	76	30	1	400	26	48	96	8	14.7	60	49	0.9	79	1
M	72	23	2	400	21	52	90	4	14	60	36.2	0.74	84	1
M	53	8	2	430	15	34	81	2	13.4	48	31	0.94	87	1
F	71	17	2	350	17	48	85	7	14.7	36	26	0.45	71	1
M	57	5	1	500	15	30	72	3	14.7	48	30	0.9	81	1
F	77	32	2	500	20	44	76	2	14.7	48	26	2.08	72	1
M	24	14	2	400	16	40	81	2	14.7	60	33.7	0.71	97	1
M	57	29	2	420	19	45	64	5	14.7	48	24	4.82	60	1
M	73	28	1	800	18	22.5	125	5	13.2	36	26.9	0.9	70	1
M	73	22	2	400	14	35	102	2	14.7	36	29	3.18	67	1
F	74	33	2	450	18	40	48.57	3	14.7	48	33.6	0.69	84	1
M	73	22	2	350	19	51	57	4	14.7	34	22	4.58	51	2
F	55	28	2	450	22	48	108	7	14.7	48	37	2.05	67	1
F	36	16	2	340	24	70	51	15	14.7	60	22.4	0.63	51	1
F	66	20	2	400	14	35	59	2	14.7	48	25	1.9	69	1
M	72	31	1	410	22	53	56	6	14.7	36	27	0.59	61	1
F	57	28	2	300	18	62	67	2	14.7	36	32	0.4	75	1
M	27	10	2	600	16	16	106	1	14.7	60	43	0.9	100	1
M	48	26	2	460	20	50	65	11	14.7	48	24.3	0.86	73	1
F	69	26	2	450	15	33	60	2	14.7	60	27.8	1.08	76	1
F	76	22	2	500	13	26	75	12	14.7	24	26.2	1.26	62	1
M	57	14	1	450	16	35	64	3	14.7	60	20	1.45	74	1
M	28	23	1	500	22	44	81	10	13.3	48	30	0.79	63	1
M	56		2	700	22	31	85	4	14.7	48	21	0.93	79	1
M	28	20	2	700	22	31	125	6	13.2	36	30	0.65	77	1
F	58	24	2	230	20	80	68	6	14.7	48	28	0.96	55	1
M	42	22	2	500	22	44	100	4	13.3	60	30	0.9	85	1
F	72	27	1	500	12	24	83.75	1	14.7	60	37	0.68	90	1
F	47	14	2	400	20	50	62	2	14.7	48	36	0.94	79	1
F	71	26	2	500	20	40	81	7	14.7	54	23	1.7	68	1
			1=yes											1= success
			2=no											2=failure
